# Supplementary material for: Cutting Risk, Not Just Skin—An International Survey on the Role of Preoperative Lab Values in Risk Stratification for Plastic and Reconstructive Surgery
Source: J Clin Med. 2025 Oct 29;14(21):7686. doi: 10.3390/jcm14217686 (PMC12609558; doi:10.3390/jcm14217686)
Supplement: Supplementary file 1 [file jcm-14-07686-s001.zip]

Archive with 1 entries (1 files):
- jcm-3944170-supplementary.pdf
